# Supplementary material for: A new Antipathozoanthus species (Cnidaria, Hexacorallia, Zoantharia) from the northwest Pacific Ocean
Source: Zookeys. 2021 May 28;1040:49–64. doi: 10.3897/zookeys.1040.62309 (PMC8390791; doi:10.3897/zookeys.1040.62309)
Supplement: XML Treatment for Antipathozoanthus [file zookeys.1040.62309-treatment1.xml]

<!DOCTYPE tp:taxon-treatment
  PUBLIC "-//TaxonX//DTD Taxonomic Treatment Publishing DTD v0 20100105//EN" "tax-treatment-NSO.dtd">
<tp:taxon-treatment xmlns:tp="http://www.plazi.org/taxpub"><tp:treatment-meta><kwd-group><label>Taxon classification</label><kwd><named-content xmlns:xlink="http://www.w3.org/1999/xlink" content-type="kingdom">Animalia</named-content></kwd><kwd><named-content xmlns:xlink="http://www.w3.org/1999/xlink" content-type="order">Zoantharia</named-content></kwd><kwd><named-content xmlns:xlink="http://www.w3.org/1999/xlink" content-type="family">Parazoanthidae</named-content></kwd></kwd-group><mixed-citation publication-type="journal"><person-group><name><surname>Kise</surname><given-names>Hiroki</given-names></name><name><surname>Obuchi</surname><given-names>Masami</given-names></name><name><surname>Reimer</surname><given-names>James Davis</given-names></name></person-group><article-title>A new <italic><tp:taxon-name><tp:taxon-name-part taxon-name-part-type="genus" reg="Antipathozoanthus">Antipathozoanthus</tp:taxon-name-part></tp:taxon-name></italic> species (<tp:taxon-name><tp:taxon-name-part taxon-name-part-type="phylum">Cnidaria</tp:taxon-name-part></tp:taxon-name>, <tp:taxon-name><tp:taxon-name-part taxon-name-part-type="subclass">Hexacorallia</tp:taxon-name-part></tp:taxon-name>, <tp:taxon-name><tp:taxon-name-part taxon-name-part-type="order">Zoantharia</tp:taxon-name-part></tp:taxon-name>) from the northwest Pacific Ocean</article-title><source>Zookeys</source><day>28</day><month>5</month><year>2021</year><volume>1040</volume><fpage>49</fpage><lpage>64</lpage><pub-id pub-id-type="doi">10.3897/zookeys.1040.62309</pub-id></mixed-citation></tp:treatment-meta><tp:nomenclature><label>Genus</label><tp:taxon-name>
                <object-id xmlns:xlink="http://www.w3.org/1999/xlink" content-type="arpha" xlink:type="simple">8E96ED0E-0F03-522E-A898-0079E9DF1A6E</object-id>
                <tp:taxon-name-part taxon-name-part-type="genus" reg="Antipathozoanthus">Antipathozoanthus</tp:taxon-name-part>
              </tp:taxon-name><tp:taxon-authority>Sinniger, Reimer &amp; Pawlowski, 2010</tp:taxon-authority></tp:nomenclature><tp:treatment-sec sec-type="diagnosis" id="SECID0EYVAE"><title>Diagnosis</title><p>(revised from <xref ref-type="bibr" rid="B41">Sinniger et al. 2010</xref>; <xref ref-type="bibr" rid="B44">Swain and Swain 2014</xref>, 2015; <xref ref-type="bibr" rid="B20">Kise et al. 2017</xref>; additions in <bold>bold</bold>). Macrocnemic zoantharians with cteniform endodermal muscle or endo-meso transitional sphincter muscle. Encrustations of the column to the outer mesoglea. No mesogleal canals or encircling sinus. Tentacles at least 26 in number. Substrate consists of antipatharians, <bold>external surfaces of parchment-like tubes of polychaetes</bold>, or calcium carbonate (coral reef).</p></tp:treatment-sec><tp:treatment-sec sec-type="type species" id="SECID0EOWAE"><title>Type species.</title><p><italic><tp:taxon-name><tp:taxon-name-part taxon-name-part-type="genus" reg="Gerardia">Gerardia</tp:taxon-name-part><tp:taxon-name-part taxon-name-part-type="species" reg="macaronesicus">macaronesicus</tp:taxon-name-part></tp:taxon-name></italic> Ocaña &amp; Brito, 2003, by original designation.</p></tp:treatment-sec><tp:treatment-sec sec-type="remarks" id="SECID0E6WAE"><title>Remarks.</title><p>We herein modify the diagnosis of <italic><tp:taxon-name><tp:taxon-name-part taxon-name-part-type="genus" reg="Antipathozoanthus">Antipathozoanthus</tp:taxon-name-part></tp:taxon-name></italic>, as <italic><tp:taxon-name><tp:taxon-name-part taxon-name-part-type="genus" reg="Antipathozoanthus">A.</tp:taxon-name-part><tp:taxon-name-part taxon-name-part-type="species" reg="tubus">tubus</tp:taxon-name-part></tp:taxon-name></italic> sp. nov. is clearly located within the clade of <italic><tp:taxon-name><tp:taxon-name-part taxon-name-part-type="genus" reg="Antipathozoanthus">Antipathozoanthus</tp:taxon-name-part></tp:taxon-name></italic> with very high support in our molecular phylogenetic analyses. Skeletal secretion as has been reported in <italic><tp:taxon-name><tp:taxon-name-part taxon-name-part-type="genus" reg="Antipathozoanthus">A.</tp:taxon-name-part><tp:taxon-name-part taxon-name-part-type="species" reg="macaronesicus">macaronesicus</tp:taxon-name-part></tp:taxon-name></italic> (Ocaña &amp; Brito, 2003) was not found in any other <italic><tp:taxon-name><tp:taxon-name-part taxon-name-part-type="genus" reg="Antipathozoanthus">Antipathozoanthus</tp:taxon-name-part></tp:taxon-name></italic> species, including <italic><tp:taxon-name><tp:taxon-name-part taxon-name-part-type="genus" reg="Antipathozoanthus">A.</tp:taxon-name-part><tp:taxon-name-part taxon-name-part-type="species" reg="tubus">tubus</tp:taxon-name-part></tp:taxon-name></italic> sp. nov.</p></tp:treatment-sec><ref-list><ref id="B41"><mixed-citation xmlns:xlink="http://www.w3.org/1999/xlink" xlink:type="simple"><person-group><name name-style="western"><surname>Sinniger</surname><given-names>F</given-names></name><name name-style="western"><surname>Reimer</surname><given-names>JD</given-names></name><name name-style="western"><surname>Pawlowski</surname><given-names>J</given-names></name></person-group> (<year>2010</year>) <article-title>The <tp:taxon-name><tp:taxon-name-part taxon-name-part-type="family">Parazoanthidae</tp:taxon-name-part></tp:taxon-name> (<tp:taxon-name><tp:taxon-name-part taxon-name-part-type="subclass">Hexacorallia</tp:taxon-name-part></tp:taxon-name>: <tp:taxon-name><tp:taxon-name-part taxon-name-part-type="order">Zoantharia</tp:taxon-name-part></tp:taxon-name>) DNA taxonomy: description of two new genera.</article-title><source>Marine Biodiversity</source><volume>40</volume>: <fpage>57</fpage>–<lpage>70</lpage>. <ext-link xlink:type="simple" ext-link-type="doi" xlink:href="10.1007/s12526-009-0034-3">https://doi.org/10.1007/s12526-009-0034-3</ext-link></mixed-citation></ref><ref id="B44"><mixed-citation xmlns:xlink="http://www.w3.org/1999/xlink" xlink:type="simple"><person-group><name name-style="western"><surname>Swain</surname><given-names>TD</given-names></name><name name-style="western"><surname>Swain</surname><given-names>LM</given-names></name></person-group> (<year>2014</year>) <article-title>Molecular parataxonomy as taxon description: examples from recently named <tp:taxon-name><tp:taxon-name-part taxon-name-part-type="order">Zoanthidea</tp:taxon-name-part></tp:taxon-name> (<tp:taxon-name><tp:taxon-name-part taxon-name-part-type="phylum">Cnidaria</tp:taxon-name-part></tp:taxon-name>: <tp:taxon-name><tp:taxon-name-part taxon-name-part-type="class">Anthozoa</tp:taxon-name-part></tp:taxon-name>) with revision based on serial histology of microanatomy.</article-title><source>Zootaxa</source><volume>3796</volume>: <fpage>81</fpage>–<lpage>107</lpage>. <ext-link xlink:type="simple" ext-link-type="doi" xlink:href="10.11646/zootaxa.3796.1.4">https://doi.org/10.11646/zootaxa.3796.1.4</ext-link></mixed-citation></ref><ref id="B20"><mixed-citation xmlns:xlink="http://www.w3.org/1999/xlink" xlink:type="simple"><person-group><name name-style="western"><surname>Kise</surname><given-names>H</given-names></name><name name-style="western"><surname>Fujii</surname><given-names>T</given-names></name><name name-style="western"><surname>Masucci</surname><given-names>G</given-names></name><name name-style="western"><surname>Biondi</surname><given-names>P</given-names></name><name name-style="western"><surname>Reimer</surname><given-names>JD</given-names></name></person-group> (<year>2017</year>) <article-title>Three new species and the molecular phylogeny of <italic><tp:taxon-name><tp:taxon-name-part taxon-name-part-type="genus">Antipathozoanthus</tp:taxon-name-part></tp:taxon-name></italic> from the Indo-Pacific Ocean (<tp:taxon-name><tp:taxon-name-part taxon-name-part-type="class">Anthozoa</tp:taxon-name-part></tp:taxon-name>, <tp:taxon-name><tp:taxon-name-part taxon-name-part-type="subclass">Hexacorallia</tp:taxon-name-part></tp:taxon-name>, <tp:taxon-name><tp:taxon-name-part taxon-name-part-type="order">Zoantharia</tp:taxon-name-part></tp:taxon-name>).</article-title><source>ZooKeys</source><volume>725</volume>: <fpage>97</fpage>–<lpage>122</lpage>. <ext-link xlink:type="simple" ext-link-type="doi" xlink:href="10.3897/zookeys.725.21006">https://doi.org/10.3897/zookeys.725.21006</ext-link></mixed-citation></ref></ref-list></tp:taxon-treatment>
