# Supplementary material for: A new Antipathozoanthus species (Cnidaria, Hexacorallia, Zoantharia) from the northwest Pacific Ocean
Source: Zookeys. 2021 May 28;1040:49–64. doi: 10.3897/zookeys.1040.62309 (PMC8390791; doi:10.3897/zookeys.1040.62309)
Supplement: XML Treatment for Antipathozoanthus tubus [file zookeys.1040.62309-treatment2.xml]

<!DOCTYPE tp:taxon-treatment
  PUBLIC "-//TaxonX//DTD Taxonomic Treatment Publishing DTD v0 20100105//EN" "tax-treatment-NSO.dtd">
<tp:taxon-treatment xmlns:tp="http://www.plazi.org/taxpub"><tp:treatment-meta><kwd-group><label>Taxon classification</label><kwd><named-content xmlns:xlink="http://www.w3.org/1999/xlink" content-type="kingdom">Animalia</named-content></kwd><kwd><named-content xmlns:xlink="http://www.w3.org/1999/xlink" content-type="order">Zoantharia</named-content></kwd><kwd><named-content xmlns:xlink="http://www.w3.org/1999/xlink" content-type="family">Parazoanthidae</named-content></kwd></kwd-group><mixed-citation publication-type="journal"><person-group><name><surname>Kise</surname><given-names>Hiroki</given-names></name><name><surname>Obuchi</surname><given-names>Masami</given-names></name><name><surname>Reimer</surname><given-names>James Davis</given-names></name></person-group><article-title>A new <italic><tp:taxon-name><tp:taxon-name-part taxon-name-part-type="genus" reg="Antipathozoanthus">Antipathozoanthus</tp:taxon-name-part></tp:taxon-name></italic> species (<tp:taxon-name><tp:taxon-name-part taxon-name-part-type="phylum">Cnidaria</tp:taxon-name-part></tp:taxon-name>, <tp:taxon-name><tp:taxon-name-part taxon-name-part-type="subclass">Hexacorallia</tp:taxon-name-part></tp:taxon-name>, <tp:taxon-name><tp:taxon-name-part taxon-name-part-type="order">Zoantharia</tp:taxon-name-part></tp:taxon-name>) from the northwest Pacific Ocean</article-title><source>Zookeys</source><day>28</day><month>5</month><year>2021</year><volume>1040</volume><fpage>49</fpage><lpage>64</lpage><pub-id pub-id-type="doi">10.3897/zookeys.1040.62309</pub-id></mixed-citation></tp:treatment-meta><tp:nomenclature><tp:taxon-name>
                <object-id xmlns:xlink="http://www.w3.org/1999/xlink" content-type="arpha" xlink:type="simple">AD1D7441-F7A2-5799-A044-96BA84C9D908</object-id>
                <tp:taxon-name-part taxon-name-part-type="genus" reg="Antipathozoanthus">Antipathozoanthus</tp:taxon-name-part>
                <tp:taxon-name-part taxon-name-part-type="species" reg="tubus">tubus</tp:taxon-name-part>
                <object-id xmlns:xlink="http://www.w3.org/1999/xlink" content-type="zoobank" xlink:type="simple">http://zoobank.org/70CBDCBE-87C2-4A84-AF9D-D4841A082CEC</object-id>
              </tp:taxon-name><tp:taxon-status xmlns:xlink="http://www.w3.org/1999/xlink" xlink:type="simple">sp. nov.</tp:taxon-status><xref ref-type="fig" rid="F1">Figures 1</xref><xref ref-type="fig" rid="F2">, 2</xref><xref ref-type="fig" rid="F3">, 3</xref></tp:nomenclature><tp:treatment-sec sec-type="material" id="SECID0EP1AE"><title>Material examined.</title><p><bold><italic>Holotype</italic>.</bold><abbrev xmlns:xlink="http://www.w3.org/1999/xlink" content-type="institution" xlink:title="National Science Museum, Tsukuba, Ibaraki, Japan" id="ABBRID0E11AE" xlink:type="simple">NSMT</abbrev>-Co 1742, collected from Iwa Beach, Sagami Bay, Kanagawa, Japan (<named-content xmlns:xlink="http://www.w3.org/1999/xlink" content-type="dwc:verbatimCoordinates" xlink:type="simple"><named-content content-type="geo-json" specific-use="{&#34;type&#34;:&#34;Point&#34;,&#34;coordinates&#34;:[139.143333,35.160000]}" id="NCID0EC2AE" xlink:type="simple">35°09'36"N, 139°08'36"E</named-content></named-content>) at a depth of 14 m by M. Obuchi, 26 July 2019, divided in two pieces, one portion fixed in 99.5% EtOH and the other in 5–10% saltwater formalin. <bold><italic>Paratype</italic>.</bold><abbrev xmlns:xlink="http://www.w3.org/1999/xlink" content-type="institution" xlink:title="National Science Museum, Tsukuba, Ibaraki, Japan" id="ABBRID0EL2AE" xlink:type="simple">NSMT</abbrev>-Co 1743, collected from Kotogahama, Sagami Bay, Kanagawa, Japan (<named-content xmlns:xlink="http://www.w3.org/1999/xlink" content-type="dwc:verbatimCoordinates" xlink:type="simple"><named-content content-type="geo-json" specific-use="{&#34;type&#34;:&#34;Point&#34;,&#34;coordinates&#34;:[139.151389,35.146667]}" id="NCID0ET2AE" xlink:type="simple">35°08'48"N, 139°09'05"E</named-content></named-content>) at a depth of 14 m by M. Obuchi, 6 June 2020, divided in two pieces, one portion fixed in 99.5% EtOH and the other in 70% EtOH.</p><fig id="F1" position="float" orientation="portrait"><object-id xmlns:xlink="http://www.w3.org/1999/xlink" content-type="doi" xlink:type="simple">10.3897/zookeys.1040.62309.figure1</object-id><object-id xmlns:xlink="http://www.w3.org/1999/xlink" content-type="zenodo_dep_id" xlink:type="simple">4902511</object-id><object-id xmlns:xlink="http://www.w3.org/1999/xlink" content-type="arpha" xlink:type="simple">606DC308-A6A7-5871-AC6C-EC97B7E0D096</object-id><label>Figure 1.</label><caption><p>Images of external morphology of <italic><tp:taxon-name><tp:taxon-name-part taxon-name-part-type="genus" reg="Antipathozoanthus">Antipathozoanthus</tp:taxon-name-part><tp:taxon-name-part taxon-name-part-type="species" reg="tubus">tubus</tp:taxon-name-part></tp:taxon-name></italic> sp. nov. (holotype: <abbrev xmlns:xlink="http://www.w3.org/1999/xlink" content-type="institution" xlink:title="National Science Museum, Tsukuba, Ibaraki, Japan" id="ABBRID0EL3AE" xlink:type="simple">NSMT</abbrev>-Co 1742) <bold>a</bold> colony on branched polychaete tubes in situ <bold>b</bold> close-up image of polyps in situ <bold>c</bold> colony on branched polychaete tubes in preserved condition <bold>d</bold> close-up image of closed polyp. Abbreviations: <abbrev xmlns:xlink="http://www.w3.org/1999/xlink" xlink:title="marginal teeth" id="ABBRID0EY3AE" xlink:type="simple">MT</abbrev>: marginal teeth, T: tube of polychaete. Scale bars: 10 mm (<bold>a, c</bold>), 5.0 mm (<bold>b</bold>), 0.5 mm (<bold>d</bold>).</p></caption><graphic xmlns:xlink="http://www.w3.org/1999/xlink" xlink:href="zookeys-1040-049-g001.jpg" position="float" orientation="portrait" xlink:type="simple" id="oo_548325.jpg"><uri content-type="original_file" xlink:type="simple">https://binary.pensoft.net/fig/548325</uri></graphic></fig></tp:treatment-sec><tp:treatment-sec sec-type="material" id="SECID0EH4AE"><title>Material examined for comparison.</title><p><italic><tp:taxon-name><tp:taxon-name-part taxon-name-part-type="genus" reg="Antipathozoanthus">Antipathozoanthus</tp:taxon-name-part><tp:taxon-name-part taxon-name-part-type="species" reg="obscurus">obscurus</tp:taxon-name-part></tp:taxon-name></italic><abbrev xmlns:xlink="http://www.w3.org/1999/xlink" content-type="institution" xlink:title="National Science Museum, Tsukuba, Ibaraki, Japan" id="ABBRID0EY4AE" xlink:type="simple">NSMT</abbrev>-Co1602 (holotype), collected from Cape Bise, Motobu, Okinawa-jima Island, Japan, by J.D. Reimer, 14 August 2014. <italic><tp:taxon-name><tp:taxon-name-part taxon-name-part-type="genus" reg="Antipathozoanthus">Antipathozoanthus</tp:taxon-name-part><tp:taxon-name-part taxon-name-part-type="species" reg="remengesaui">remengesaui</tp:taxon-name-part></tp:taxon-name></italic><abbrev xmlns:xlink="http://www.w3.org/1999/xlink" content-type="institution" xlink:title="National Science Museum, Tsukuba, Ibaraki, Japan" id="ABBRID0EI5AE" xlink:type="simple">NSMT</abbrev>-Co1603 (holotype), collected from Blue Hole, Palau, by J.D. Reimer, 15 September 2014. <italic><tp:taxon-name><tp:taxon-name-part taxon-name-part-type="genus" reg="Antipathozoanthus">Antipathozoanthus</tp:taxon-name-part><tp:taxon-name-part taxon-name-part-type="species" reg="cavernus">cavernus</tp:taxon-name-part></tp:taxon-name></italic><abbrev xmlns:xlink="http://www.w3.org/1999/xlink" content-type="institution" xlink:title="National Science Museum, Tsukuba, Ibaraki, Japan" id="ABBRID0EY5AE" xlink:type="simple">NSMT</abbrev>-Co1604 (holotype), collected from Sakurajima, Kagoshima, Japan, by J.D. Reimer, 20 September 2015. <italic><tp:taxon-name><tp:taxon-name-part taxon-name-part-type="genus" reg="Antipathozoanthus">Antipathozoanthus</tp:taxon-name-part><tp:taxon-name-part taxon-name-part-type="species" reg="hickmani">hickmani</tp:taxon-name-part></tp:taxon-name></italic><abbrev xmlns:xlink="http://www.w3.org/1999/xlink" content-type="institution" xlink:title="Coastal Branch of Natural History Museum and Institute, Chiba, Japan" id="ABBRID0EI6AE" xlink:type="simple">CMNH</abbrev>-ZG-05883 (paratype), collected from Roca Onan, Pinzon Island, Galapagos, Ecuador, by A. Chiriboga, 14 March 2007.</p></tp:treatment-sec><tp:treatment-sec sec-type="type locality" id="SECID0EN6AE"><title>Type locality.</title><p>Iwa Beach, Sagami Bay, Kanagawa, Japan</p></tp:treatment-sec><tp:treatment-sec sec-type="description" id="SECID0ES6AE"><title>Description.</title><p><bold><italic>External morphology</italic>.</bold> Colonial zoantharian, with cylindrical polyps connected by well-developed dark red colored coenenchyme (Fig. <xref ref-type="fig" rid="F1">1a</xref>). External branched tube of dead polychaete mostly covered by coenenchyme. Scapus of column dark red in situ, dark brown in preserved specimens. Capitulum of column orange in situ, dark violet in preserved specimens. Column and coenenchyme heavily encrusted with visible sand and silica particles in ectodermal tissue to outer mesoglea (Fig. <xref ref-type="fig" rid="F1">1c, d</xref>). Preserved, contracted polyps 2.0–6.0 mm in height, 1.0–3.0 mm in diameter. In situ, opened polyps approximately &lt; 8.0 mm in height, &lt; 10 mm in diameter. Oral disk 5.0–8.0 mm in diameter, orange to light orange in coloration. Number of oral furrows the same as the number of tentacles, and cream white circular protrusion in central oral disk bears slit-like mouth aligned with directives. Tentacles arranged in two rows (15–17 inner endocoelic tentacles and 15–17 outer exocoelic tentacles), as long as the expanded oral disk diameter. Number of tentacles 30–34, transparent in coloration. 15–17 marginal teeth present under inner endocoelic tentacles (Fig. <xref ref-type="fig" rid="F1">1b</xref>). Tips of tentacles usually cream in coloration. Capitular ridges indiscernible.</p><p><bold><italic>Internal morphology</italic>.</bold> Azooxanthellete. Mesentery number 30–34, complete 15–17, incomplete 15–17. Mesenteries in macrocnemic arrangement (Fig. <xref ref-type="fig" rid="F2">2c</xref>). Mesoglea thickness 0.01–0.10 mm, and thicker than ectoderm. Developed siphonoglyph distinct and U-shaped. Mesenterial filaments present (Fig. <xref ref-type="fig" rid="F2">2a</xref>). Endodermal marginal muscle, short comb-like mesogleal pleats supporting the entire length of the marginal muscle (cteniform endodermal marginal muscle: Fig. <xref ref-type="fig" rid="F2">2b</xref>). Basal canals of mesenteries absent (Fig. <xref ref-type="fig" rid="F2">2d</xref>). Additionally, possible gametes observed in several longitudinal sections.</p><fig id="F2" position="float" orientation="portrait"><object-id xmlns:xlink="http://www.w3.org/1999/xlink" content-type="doi" xlink:type="simple">10.3897/zookeys.1040.62309.figure2</object-id><object-id xmlns:xlink="http://www.w3.org/1999/xlink" content-type="zenodo_dep_id" xlink:type="simple">4902513</object-id><object-id xmlns:xlink="http://www.w3.org/1999/xlink" content-type="arpha" xlink:type="simple">1AFDAF65-E63B-5B97-B8B7-7FDDC36BF85C</object-id><label>Figure 2.</label><caption><p>Image of internal morphology of <italic><tp:taxon-name><tp:taxon-name-part taxon-name-part-type="genus" reg="Antipathozoanthus">Antipathozoanthus</tp:taxon-name-part><tp:taxon-name-part taxon-name-part-type="species" reg="tubus">tubus</tp:taxon-name-part></tp:taxon-name></italic> sp. nov. (holotype: <abbrev xmlns:xlink="http://www.w3.org/1999/xlink" content-type="institution" xlink:title="National Science Museum, Tsukuba, Ibaraki, Japan" id="ABBRID0EUBAG" xlink:type="simple">NSMT</abbrev>-Co 1742) <bold>a</bold> longitudinal section of polyp <bold>b</bold> closed-up image of cteniform endodermal marginal muscle <bold>c, d</bold> cross-section of polyp. Abbreviations: A: actinopharynx, <abbrev xmlns:xlink="http://www.w3.org/1999/xlink" xlink:title="mesenterial filament" id="ABBRID0E6BAG" xlink:type="simple">MF</abbrev>: mesenterial filament, <abbrev xmlns:xlink="http://www.w3.org/1999/xlink" xlink:title="cteniform endodermal marginal muscle" id="ABBRID0EDCAG" xlink:type="simple">CEMM</abbrev>: cteniform endodermal marginal muscle, <abbrev xmlns:xlink="http://www.w3.org/1999/xlink" xlink:title="dorsal directives" id="ABBRID0EHCAG" xlink:type="simple">DD</abbrev>: dorsal directives, <abbrev xmlns:xlink="http://www.w3.org/1999/xlink" xlink:title="ventral directives" id="ABBRID0ELCAG" xlink:type="simple">VD</abbrev>: ventral directives, S: siphonoglyph, 5<sup>th</sup>: 5<sup>th</sup> mesentery from dorsal directives, M: mesoglea, <abbrev xmlns:xlink="http://www.w3.org/1999/xlink" xlink:title="complete mesentery" id="ABBRID0ETCAG" xlink:type="simple">CM</abbrev>: complete mesentery, <abbrev xmlns:xlink="http://www.w3.org/1999/xlink" xlink:title="incomplete mesentery" id="ABBRID0EXCAG" xlink:type="simple">IM</abbrev>: incomplete mesentery. Scale bars: 0.5 mm (<bold>a, c</bold>), 0.1 mm (<bold>b, d</bold>).</p></caption><graphic xmlns:xlink="http://www.w3.org/1999/xlink" xlink:href="zookeys-1040-049-g002.jpg" position="float" orientation="portrait" xlink:type="simple" id="oo_548326.jpg"><uri content-type="original_file" xlink:type="simple">https://binary.pensoft.net/fig/548326</uri></graphic></fig><p><bold><italic>Cnidae</italic>.</bold> Basitrichs and microbasic <italic>b</italic>-mastigophores, microbasic <italic>p</italic>-mastigophores, holotrichs, and spirocysts (Fig. <xref ref-type="fig" rid="F3">3</xref>, Table <xref ref-type="table" rid="T2">2</xref>).</p><table-wrap id="T2" position="float" orientation="portrait"><label>Table 2.</label><caption><p>Cnidae types and sizes observed in <italic><tp:taxon-name><tp:taxon-name-part taxon-name-part-type="genus" reg="Antipathozoanthus">Antipathozoanthus</tp:taxon-name-part><tp:taxon-name-part taxon-name-part-type="species" reg="tubus">tubus</tp:taxon-name-part></tp:taxon-name></italic> sp. nov. Frequency: relative abundance of cnidae type in decreasing order; numerous, common, occasional, rare (n = number of cnidae).</p></caption><table id="TID0EHRBG" rules="all"><tbody><tr><td rowspan="3" colspan="1">
                        <bold>Tissue</bold>
                      </td><td rowspan="3" colspan="1">
                        <bold>Type of cnidae</bold>
                      </td><td rowspan="1" colspan="5">
                        <bold><italic><tp:taxon-name><tp:taxon-name-part taxon-name-part-type="genus" reg="Antipathozoanthus">Antipathozoanthus</tp:taxon-name-part><tp:taxon-name-part taxon-name-part-type="species" reg="tubus">tubus</tp:taxon-name-part></tp:taxon-name></italic> sp. nov.</bold>
                      </td></tr><tr><td rowspan="1" colspan="1">
                        <bold>Length</bold>
                      </td><td rowspan="1" colspan="1">
                        <bold>Width</bold>
                      </td><td rowspan="1" colspan="1">
                        <bold>Mean±SD</bold>
                      </td><td rowspan="2" colspan="1">
                        <bold>Frequency</bold>
                      </td><td rowspan="2" colspan="1">
                        <bold>n</bold>
                      </td></tr><tr><td rowspan="1" colspan="1">
                        <bold>(min-max)</bold>
                      </td><td rowspan="1" colspan="1">
                        <bold>(min-max)</bold>
                      </td><td rowspan="1" colspan="1">
                        <bold>(Length × Width)</bold>
                      </td></tr><tr><td rowspan="4" colspan="1">Tentacles</td><td rowspan="1" colspan="1">Spirocysts</td><td rowspan="1" colspan="1">8.0–19.0</td><td rowspan="1" colspan="1">1.0–4.0</td><td rowspan="1" colspan="1">15.6±2.0 × 2.1±0.5</td><td rowspan="1" colspan="1">Numerous</td><td rowspan="1" colspan="1">325</td></tr><tr><td rowspan="1" colspan="1">Bastrichs</td><td rowspan="1" colspan="1">7.0–16.0</td><td rowspan="1" colspan="1">1.0–4.0</td><td rowspan="1" colspan="1">10.4±1.5 × 2.0±0.7</td><td rowspan="1" colspan="1">Numerous</td><td rowspan="1" colspan="1">37</td></tr><tr><td rowspan="1" colspan="1">Holotrichs medium</td><td rowspan="1" colspan="1">12.0–19.0</td><td rowspan="1" colspan="1">7.0–8.0</td><td rowspan="1" colspan="1">17.8±2.6 × 7.6±0.5</td><td rowspan="1" colspan="1">Occasional</td><td rowspan="1" colspan="1">6</td></tr><tr><td rowspan="1" colspan="1">Holotrichs large</td><td rowspan="1" colspan="1">20.0–22.0</td><td rowspan="1" colspan="1">8.0–11.0</td><td rowspan="1" colspan="1">20.7±0.6 × 9.4±0.8</td><td rowspan="1" colspan="1">Occasional</td><td rowspan="1" colspan="1">10</td></tr><tr><td rowspan="1" colspan="1">Column</td><td rowspan="1" colspan="1">Special microbasic b-mastigophores</td><td rowspan="1" colspan="1">12.0</td><td rowspan="1" colspan="1">6.0</td><td rowspan="1" colspan="1">–</td><td rowspan="1" colspan="1">Rare</td><td rowspan="1" colspan="1">1</td></tr><tr><td rowspan="6" colspan="1">Actinopharynx</td><td rowspan="1" colspan="1">Spirocysts</td><td rowspan="1" colspan="1">10.0–16.0</td><td rowspan="1" colspan="1">1.0–3.0</td><td rowspan="1" colspan="1">12.7±1.6 × 2.4±0.7</td><td rowspan="1" colspan="1">Occasional</td><td rowspan="1" colspan="1">9</td></tr><tr><td rowspan="1" colspan="1">Bastrichs</td><td rowspan="1" colspan="1">11.0–15.0</td><td rowspan="1" colspan="1">2.0–3.0</td><td rowspan="1" colspan="1">12.5±1.0 × 2.3±0.4</td><td rowspan="1" colspan="1">Numerous</td><td rowspan="1" colspan="1">37</td></tr><tr><td rowspan="1" colspan="1">Microbasic b-mastigophores</td><td rowspan="1" colspan="1">8.0–15.0</td><td rowspan="1" colspan="1">2.0–3.0</td><td rowspan="1" colspan="1">10.0±1.9 × 2.6±0.5</td><td rowspan="1" colspan="1">Rare</td><td rowspan="1" colspan="1">5</td></tr><tr><td rowspan="1" colspan="1">Microbasic p-mastigophores</td><td rowspan="1" colspan="1">9.0–11.0</td><td rowspan="1" colspan="1">3.0</td><td rowspan="1" colspan="1">10.0±0.8 × 3±0</td><td rowspan="1" colspan="1">Rare</td><td rowspan="1" colspan="1">3</td></tr><tr><td rowspan="1" colspan="1">Holotrichs medium</td><td rowspan="1" colspan="1">16.0–19.0</td><td rowspan="1" colspan="1">5.0–8.0</td><td rowspan="1" colspan="1">18.3±0.1 × 6.8±0.1</td><td rowspan="1" colspan="1">Rare</td><td rowspan="1" colspan="1">4</td></tr><tr><td rowspan="1" colspan="1">Holotrichs large</td><td rowspan="1" colspan="1">20.0–22.0</td><td rowspan="1" colspan="1">8.0–10.0</td><td rowspan="1" colspan="1">20.7±0.9 × 9.0±0.7</td><td rowspan="1" colspan="1">Occasional</td><td rowspan="1" colspan="1">15</td></tr><tr><td rowspan="4" colspan="1">Mesenterial filaments</td><td rowspan="1" colspan="1">Microbasic b-mastigophores</td><td rowspan="1" colspan="1">10.0–14.0</td><td rowspan="1" colspan="1">2.0–3.0</td><td rowspan="1" colspan="1">12.2±1.8 × 2.5±0.5</td><td rowspan="1" colspan="1">Rare</td><td rowspan="1" colspan="1">4</td></tr><tr><td rowspan="1" colspan="1">Microbasic p-mastigophores</td><td rowspan="1" colspan="1">8.0–16.0</td><td rowspan="1" colspan="1">2.0–4.0</td><td rowspan="1" colspan="1">10.1±0.2 × 3.2±0.6</td><td rowspan="1" colspan="1">Numerous</td><td rowspan="1" colspan="1">60</td></tr><tr><td rowspan="1" colspan="1">Holotrichs medium</td><td rowspan="1" colspan="1">12.0–19.0</td><td rowspan="1" colspan="1">5.0–10.0</td><td rowspan="1" colspan="1">17.8±1.9 × 9.3±1.2</td><td rowspan="1" colspan="1">Common</td><td rowspan="1" colspan="1">23</td></tr><tr><td rowspan="1" colspan="1">Holotrichs large</td><td rowspan="1" colspan="1">20.0–25.0</td><td rowspan="1" colspan="1">10.0–12.0</td><td rowspan="1" colspan="1">21.1±1.2 × 10.7±0.5</td><td rowspan="1" colspan="1">Numerous</td><td rowspan="1" colspan="1">36</td></tr></tbody></table></table-wrap><fig id="F3" position="float" orientation="portrait"><object-id xmlns:xlink="http://www.w3.org/1999/xlink" content-type="doi" xlink:type="simple">10.3897/zookeys.1040.62309.figure3</object-id><object-id xmlns:xlink="http://www.w3.org/1999/xlink" content-type="zenodo_dep_id" xlink:type="simple">4902515</object-id><object-id xmlns:xlink="http://www.w3.org/1999/xlink" content-type="arpha" xlink:type="simple">3D9C4156-F80F-5536-A627-FCE7D78143D7</object-id><label>Figure 3.</label><caption><p>Cnidae in the tentacles, column, actinopharynx, and mesenterial filaments of holotype of <italic><tp:taxon-name><tp:taxon-name-part taxon-name-part-type="genus" reg="Antipathozoanthus">Antipathozoanthus</tp:taxon-name-part><tp:taxon-name-part taxon-name-part-type="species" reg="tubus">tubus</tp:taxon-name-part></tp:taxon-name></italic> sp. nov. Abbreviations: <abbrev xmlns:xlink="http://www.w3.org/1999/xlink" xlink:title="holotrich large" id="ABBRID0E3QAG" xlink:type="simple">HL</abbrev>: holotrich large, <abbrev xmlns:xlink="http://www.w3.org/1999/xlink" xlink:title="holotrich medium" id="ABBRID0EARAG" xlink:type="simple">HM</abbrev>: holotrich medium, B: basitrichs, <abbrev xmlns:xlink="http://www.w3.org/1999/xlink" xlink:title="microbasic" id="ABBRID0EERAG" xlink:type="simple">BM</abbrev>: microbasic <italic>b</italic>-mastigophores, <abbrev xmlns:xlink="http://www.w3.org/1999/xlink" xlink:title="special microbasic" id="ABBRID0EKRAG" xlink:type="simple">SBM</abbrev>: special microbasic <italic>b</italic>-mastigophores, <abbrev xmlns:xlink="http://www.w3.org/1999/xlink" xlink:title="microbasic" id="ABBRID0EQRAG" xlink:type="simple">PM</abbrev>: microbasic <italic>p</italic>-mastigophores, S: spriocysts.</p></caption><graphic xmlns:xlink="http://www.w3.org/1999/xlink" xlink:href="zookeys-1040-049-g003.jpg" position="float" orientation="portrait" xlink:type="simple" id="oo_548328.jpg"><uri content-type="original_file" xlink:type="simple">https://binary.pensoft.net/fig/548328</uri></graphic></fig></tp:treatment-sec><tp:treatment-sec sec-type="habitat" id="SECID0E2RAG"><title>Habitat and distribution.</title><p>Northwestern Pacific Ocean: Sagami Bay, Kanagawa, Japan at depths &lt; 14 m.</p></tp:treatment-sec><tp:treatment-sec sec-type="Associated host" id="SECID0EASAG"><title>Associated host.</title><p>We could not identify host polychaete species as there were no polychaetes in the tubes. However, the tubes that <italic><tp:taxon-name><tp:taxon-name-part taxon-name-part-type="genus" reg="Antipathozoanthus">Antipathozoanthus</tp:taxon-name-part><tp:taxon-name-part taxon-name-part-type="species" reg="tubus">tubus</tp:taxon-name-part></tp:taxon-name></italic> sp. nov. was attached to may belong to species within the genus <italic><tp:taxon-name><tp:taxon-name-part taxon-name-part-type="genus" reg="Eunice">Eunice</tp:taxon-name-part></tp:taxon-name></italic>, as polychaete species that build parchment-like branched tubes have been reported from this genus (e.g., <xref ref-type="bibr" rid="B9">Díaz-Díaz et al. 2020</xref>).</p></tp:treatment-sec><tp:treatment-sec sec-type="Molecular phylogeny" id="SECID0E3SAG"><title>Molecular phylogeny.</title><p>Both <abbrev xmlns:xlink="http://www.w3.org/1999/xlink" xlink:title="Maximum likelihood" id="ABBRID0ECTAG" xlink:type="simple">ML</abbrev> and <abbrev xmlns:xlink="http://www.w3.org/1999/xlink" xlink:title="Bayesian inference" id="ABBRID0EGTAG" xlink:type="simple">BI</abbrev> phylogenetic analyses showed similar topologies as indicated in Fig. <xref ref-type="fig" rid="F4">4</xref>. The genus <italic><tp:taxon-name><tp:taxon-name-part taxon-name-part-type="genus" reg="Antipathozoanthus">Antipathozoanthus</tp:taxon-name-part></tp:taxon-name></italic> appeared as a monophyletic clade located within the family <tp:taxon-name><tp:taxon-name-part taxon-name-part-type="family">Parazoanthidae</tp:taxon-name-part></tp:taxon-name> with strong nodal support (<abbrev xmlns:xlink="http://www.w3.org/1999/xlink" xlink:title="Maximum likelihood" id="ABBRID0E1TAG" xlink:type="simple">ML</abbrev>=100%, <abbrev xmlns:xlink="http://www.w3.org/1999/xlink" xlink:title="Bayesian inference" id="ABBRID0E5TAG" xlink:type="simple">BI</abbrev>=1) and was close to a <tp:taxon-name><tp:taxon-name-part taxon-name-part-type="family">Parazoanthidae</tp:taxon-name-part></tp:taxon-name> clade containing species associated with stalked hexactinellid sponges. Within <italic><tp:taxon-name><tp:taxon-name-part taxon-name-part-type="genus" reg="Antipathozoanthus">Antipathozoanthus</tp:taxon-name-part></tp:taxon-name></italic>, two subclades were formed; one subclade consisted of the antipatharian-associated species <italic><tp:taxon-name><tp:taxon-name-part taxon-name-part-type="genus" reg="Antipathozoanthus">A.</tp:taxon-name-part><tp:taxon-name-part taxon-name-part-type="species" reg="macaronesicus">macaronesicus</tp:taxon-name-part></tp:taxon-name></italic>, <italic><tp:taxon-name><tp:taxon-name-part taxon-name-part-type="genus" reg="Antipathozoanthus">A.</tp:taxon-name-part><tp:taxon-name-part taxon-name-part-type="species" reg="hickmani">hickmani</tp:taxon-name-part></tp:taxon-name></italic>, <italic><tp:taxon-name><tp:taxon-name-part taxon-name-part-type="genus" reg="Antipathozoanthus">A.</tp:taxon-name-part><tp:taxon-name-part taxon-name-part-type="species" reg="remengesaui">remengesaui</tp:taxon-name-part></tp:taxon-name></italic>, and <italic><tp:taxon-name><tp:taxon-name-part taxon-name-part-type="genus" reg="Antipathozoanthus">A.</tp:taxon-name-part><tp:taxon-name-part taxon-name-part-type="species" reg="cavernus">cavernus</tp:taxon-name-part></tp:taxon-name></italic> (<abbrev xmlns:xlink="http://www.w3.org/1999/xlink" xlink:title="Maximum likelihood" id="ABBRID0E1VAG" xlink:type="simple">ML</abbrev> = 100%, <abbrev xmlns:xlink="http://www.w3.org/1999/xlink" xlink:title="Bayesian inference" id="ABBRID0E5VAG" xlink:type="simple">BI</abbrev> = 0.97), and the other subclade consisted of <italic><tp:taxon-name><tp:taxon-name-part taxon-name-part-type="genus" reg="Antipathozoanthus">A.</tp:taxon-name-part><tp:taxon-name-part taxon-name-part-type="species" reg="tubus">tubus</tp:taxon-name-part></tp:taxon-name></italic> sp. nov. and <italic><tp:taxon-name><tp:taxon-name-part taxon-name-part-type="genus" reg="Antipathozoanthus">A.</tp:taxon-name-part><tp:taxon-name-part taxon-name-part-type="species" reg="obscurus">obscurus</tp:taxon-name-part></tp:taxon-name></italic> (<abbrev xmlns:xlink="http://www.w3.org/1999/xlink" xlink:title="Maximum likelihood" id="ABBRID0EYWAG" xlink:type="simple">ML</abbrev> = 82%, <abbrev xmlns:xlink="http://www.w3.org/1999/xlink" xlink:title="Bayesian inference" id="ABBRID0E3WAG" xlink:type="simple">BI</abbrev> = 0.92). Genetic distances in <abbrev xmlns:xlink="http://www.w3.org/1999/xlink" xlink:title="mitochondrial cytochrome oxidase subunit I" id="ABBRID0EAXAG" xlink:type="simple">COI</abbrev>, <abbrev xmlns:xlink="http://www.w3.org/1999/xlink" xlink:title="mitochondrial 16S ribosomal DNA" id="ABBRID0EEXAG" xlink:type="simple">16S-rDNA</abbrev>, and <abbrev xmlns:xlink="http://www.w3.org/1999/xlink" xlink:title="nuclear internal transcribed spacer region of ribosomal DNA" id="ABBRID0EIXAG" xlink:type="simple">ITS-rDNA</abbrev> sequences between <italic><tp:taxon-name><tp:taxon-name-part taxon-name-part-type="genus" reg="Antipathozoanthus">A.</tp:taxon-name-part><tp:taxon-name-part taxon-name-part-type="species" reg="tubus">tubus</tp:taxon-name-part></tp:taxon-name></italic> sp. nov. and other <italic><tp:taxon-name><tp:taxon-name-part taxon-name-part-type="genus" reg="Antipathozoanthus">Antipathozoanthus</tp:taxon-name-part></tp:taxon-name></italic> species were 0.000 to 0.009, 0.002 to 0.010, and 0.010 to 0.128, respectively. As well, <italic><tp:taxon-name><tp:taxon-name-part taxon-name-part-type="genus" reg="Antipathozoanthus">A.</tp:taxon-name-part><tp:taxon-name-part taxon-name-part-type="species" reg="tubus">tubus</tp:taxon-name-part></tp:taxon-name></italic> sp. nov. and other <italic><tp:taxon-name><tp:taxon-name-part taxon-name-part-type="genus" reg="Antipathozoanthus">Antipathozoanthus</tp:taxon-name-part></tp:taxon-name></italic> species shared unique insertion/deletion patterns in <abbrev xmlns:xlink="http://www.w3.org/1999/xlink" xlink:title="mitochondrial 16S ribosomal DNA" id="ABBRID0EQYAG" xlink:type="simple">16S-rDNA</abbrev> sequences.</p><fig id="F4" position="float" orientation="portrait"><object-id xmlns:xlink="http://www.w3.org/1999/xlink" content-type="doi" xlink:type="simple">10.3897/zookeys.1040.62309.figure4</object-id><object-id xmlns:xlink="http://www.w3.org/1999/xlink" content-type="zenodo_dep_id" xlink:type="simple">4902517</object-id><object-id xmlns:xlink="http://www.w3.org/1999/xlink" content-type="arpha" xlink:type="simple">99E551E1-2AFD-5484-A831-3B4E9B9EBB28</object-id><label>Figure 4.</label><caption><p>Maximum likelihood tree based on combined dataset of <abbrev xmlns:xlink="http://www.w3.org/1999/xlink" xlink:title="mitochondrial cytochrome oxidase subunit I" id="ABBRID0E3YAG" xlink:type="simple">COI</abbrev>, mt <abbrev xmlns:xlink="http://www.w3.org/1999/xlink" xlink:title="mitochondrial 12S ribosomal DNA" id="ABBRID0EAZAG" xlink:type="simple">12S-rDNA</abbrev>, mt <abbrev xmlns:xlink="http://www.w3.org/1999/xlink" xlink:title="mitochondrial 16S ribosomal DNA" id="ABBRID0EEZAG" xlink:type="simple">16S-rDNA</abbrev>, <abbrev xmlns:xlink="http://www.w3.org/1999/xlink" xlink:title="nuclear 18S ribosomal DNA" id="ABBRID0EIZAG" xlink:type="simple">18S-rDNA</abbrev>, <abbrev xmlns:xlink="http://www.w3.org/1999/xlink" xlink:title="nuclear internal transcribed spacer region of ribosomal DNA" id="ABBRID0EMZAG" xlink:type="simple">ITS-rDNA</abbrev>, and <abbrev xmlns:xlink="http://www.w3.org/1999/xlink" xlink:title="nuclear 28S ribosomal DNA" id="ABBRID0EQZAG" xlink:type="simple">28S-rDNA</abbrev> sequences. Number at nodes represent <abbrev xmlns:xlink="http://www.w3.org/1999/xlink" xlink:title="Maximum likelihood" id="ABBRID0EUZAG" xlink:type="simple">ML</abbrev> bootstrap values (&gt; 50% are shown). White circles on nodes indicate high support of Bayesian posterior probabilities (&gt;0.95).</p></caption><graphic xmlns:xlink="http://www.w3.org/1999/xlink" xlink:href="zookeys-1040-049-g004.jpg" position="float" orientation="portrait" xlink:type="simple" id="oo_548329.jpg"><uri content-type="original_file" xlink:type="simple">https://binary.pensoft.net/fig/548329</uri></graphic></fig></tp:treatment-sec><tp:treatment-sec sec-type="remarks" id="SECID0E4ZAG"><title>Remarks.</title><p><italic><tp:taxon-name><tp:taxon-name-part taxon-name-part-type="genus" reg="Antipathozoanthus">Antipathozoanthus</tp:taxon-name-part><tp:taxon-name-part taxon-name-part-type="species" reg="tubus">tubus</tp:taxon-name-part></tp:taxon-name></italic> sp. nov. can be easily distinguished from <italic><tp:taxon-name><tp:taxon-name-part taxon-name-part-type="genus" reg="Antipathozoanthus">A.</tp:taxon-name-part><tp:taxon-name-part taxon-name-part-type="species" reg="remengesaui">remengesaui</tp:taxon-name-part></tp:taxon-name></italic><xref ref-type="bibr" rid="B20">Kise et al., 2017</xref>, <italic><tp:taxon-name><tp:taxon-name-part taxon-name-part-type="genus" reg="Antipathozoanthus">A.</tp:taxon-name-part><tp:taxon-name-part taxon-name-part-type="species" reg="macaronesicus">macaronesicus</tp:taxon-name-part></tp:taxon-name></italic> (Ocaña &amp; Brito, 2003), and <italic><tp:taxon-name><tp:taxon-name-part taxon-name-part-type="genus" reg="Antipathozoanthus">A.</tp:taxon-name-part><tp:taxon-name-part taxon-name-part-type="species" reg="hickmani">hickmani</tp:taxon-name-part></tp:taxon-name></italic> Reimer &amp; Fujii, 2010 by the number of tentacles as well as different coloration; <italic><tp:taxon-name><tp:taxon-name-part taxon-name-part-type="genus" reg="Antipathozoanthus">Antipathozoanthus</tp:taxon-name-part><tp:taxon-name-part taxon-name-part-type="species" reg="remengesaui">remengesaui</tp:taxon-name-part></tp:taxon-name></italic>, <italic><tp:taxon-name><tp:taxon-name-part taxon-name-part-type="genus" reg="Antipathozoanthus">A.</tp:taxon-name-part><tp:taxon-name-part taxon-name-part-type="species" reg="macaronesicus">macaronesicus</tp:taxon-name-part></tp:taxon-name></italic>, and <italic><tp:taxon-name><tp:taxon-name-part taxon-name-part-type="genus" reg="Antipathozoanthus">A.</tp:taxon-name-part><tp:taxon-name-part taxon-name-part-type="species" reg="hickmani">hickmani</tp:taxon-name-part></tp:taxon-name></italic> have up to 42 tentacles (<xref ref-type="bibr" rid="B27">Ocaña and Brito 2003</xref>; <xref ref-type="bibr" rid="B31">Reimer and Fujii 2010</xref>; <xref ref-type="bibr" rid="B20">Kise et al. 2017</xref>), while <italic><tp:taxon-name><tp:taxon-name-part taxon-name-part-type="genus" reg="Antipathozoanthus">A.</tp:taxon-name-part><tp:taxon-name-part taxon-name-part-type="species" reg="tubus">tubus</tp:taxon-name-part></tp:taxon-name></italic> sp. nov. has fewer tentacles (30–34). The dark red colored polyps and coenenchyme of <italic><tp:taxon-name><tp:taxon-name-part taxon-name-part-type="genus" reg="Antipathozoanthus">A.</tp:taxon-name-part><tp:taxon-name-part taxon-name-part-type="species" reg="tubus">tubus</tp:taxon-name-part></tp:taxon-name></italic> sp. nov. are not found in these other three <italic><tp:taxon-name><tp:taxon-name-part taxon-name-part-type="genus" reg="Antipathozoanthus">Antipathozoanthus</tp:taxon-name-part></tp:taxon-name></italic> species. In addition, <italic><tp:taxon-name><tp:taxon-name-part taxon-name-part-type="genus" reg="Antipathozoanthus">A.</tp:taxon-name-part><tp:taxon-name-part taxon-name-part-type="species" reg="tubus">tubus</tp:taxon-name-part></tp:taxon-name></italic> sp. nov. differs from <italic><tp:taxon-name><tp:taxon-name-part taxon-name-part-type="genus" reg="Antipathozoanthus">A.</tp:taxon-name-part><tp:taxon-name-part taxon-name-part-type="species" reg="cavernus">cavernus</tp:taxon-name-part></tp:taxon-name></italic><xref ref-type="bibr" rid="B20">Kise et al., 2017</xref> with regards to polyp coloration (<italic><tp:taxon-name><tp:taxon-name-part taxon-name-part-type="genus" reg="Antipathozoanthus">A.</tp:taxon-name-part><tp:taxon-name-part taxon-name-part-type="species" reg="cavernus">cavernus</tp:taxon-name-part></tp:taxon-name></italic> has orange or light orange polyps: <xref ref-type="bibr" rid="B20">Kise et al. 2017</xref>). Although <italic><tp:taxon-name><tp:taxon-name-part taxon-name-part-type="genus" reg="Antipathozoanthus">A.</tp:taxon-name-part><tp:taxon-name-part taxon-name-part-type="species" reg="tubus">tubus</tp:taxon-name-part></tp:taxon-name></italic> sp. nov. and <italic><tp:taxon-name><tp:taxon-name-part taxon-name-part-type="genus" reg="Antipathozoanthus">A.</tp:taxon-name-part><tp:taxon-name-part taxon-name-part-type="species" reg="obscurus">obscurus</tp:taxon-name-part></tp:taxon-name></italic><xref ref-type="bibr" rid="B20">Kise et al., 2017</xref> are phylogenetically close, their <abbrev xmlns:xlink="http://www.w3.org/1999/xlink" xlink:title="mitochondrial cytochrome oxidase subunit I" id="ABBRID0EAABG" xlink:type="simple">COI</abbrev>, <abbrev xmlns:xlink="http://www.w3.org/1999/xlink" xlink:title="mitochondrial 16S ribosomal DNA" id="ABBRID0EEABG" xlink:type="simple">16S-rDNA</abbrev>, and <abbrev xmlns:xlink="http://www.w3.org/1999/xlink" xlink:title="nuclear internal transcribed spacer region of ribosomal DNA" id="ABBRID0EIABG" xlink:type="simple">ITS-rDNA</abbrev> sequences are all unique (genetic distances in <abbrev xmlns:xlink="http://www.w3.org/1999/xlink" xlink:title="mitochondrial cytochrome oxidase subunit I" id="ABBRID0EMABG" xlink:type="simple">COI</abbrev>, <abbrev xmlns:xlink="http://www.w3.org/1999/xlink" xlink:title="mitochondrial 16S ribosomal DNA" id="ABBRID0EQABG" xlink:type="simple">16S-rDNA</abbrev> and <abbrev xmlns:xlink="http://www.w3.org/1999/xlink" xlink:title="nuclear internal transcribed spacer region of ribosomal DNA" id="ABBRID0EUABG" xlink:type="simple">ITS-rDNA</abbrev> sequences between <italic><tp:taxon-name><tp:taxon-name-part taxon-name-part-type="genus" reg="Antipathozoanthus">A.</tp:taxon-name-part><tp:taxon-name-part taxon-name-part-type="species" reg="tubus">tubus</tp:taxon-name-part></tp:taxon-name></italic> sp. nov. and <italic><tp:taxon-name><tp:taxon-name-part taxon-name-part-type="genus" reg="Antipathozoanthus">A.</tp:taxon-name-part><tp:taxon-name-part taxon-name-part-type="species" reg="obscurus">obscurus</tp:taxon-name-part></tp:taxon-name></italic> were 0.009, 0.03, and 0.12, respectively). As well, these two species can be separated by coloniality; polyps of <italic><tp:taxon-name><tp:taxon-name-part taxon-name-part-type="genus" reg="Antipathozoanthus">A.</tp:taxon-name-part><tp:taxon-name-part taxon-name-part-type="species" reg="obscurus">obscurus</tp:taxon-name-part></tp:taxon-name></italic> are connected by a stolon forming a mesh network (<xref ref-type="bibr" rid="B20">Kise et al. 2017</xref>), while polyps of <italic><tp:taxon-name><tp:taxon-name-part taxon-name-part-type="genus" reg="Antipathozoanthus">A.</tp:taxon-name-part><tp:taxon-name-part taxon-name-part-type="species" reg="tubus">tubus</tp:taxon-name-part></tp:taxon-name></italic> sp. nov. are connected by a well-developed coenenchyme. Furthermore, <italic><tp:taxon-name><tp:taxon-name-part taxon-name-part-type="genus" reg="Antipathozoanthus">A.</tp:taxon-name-part><tp:taxon-name-part taxon-name-part-type="species" reg="macaronesicus">macaronesicus</tp:taxon-name-part></tp:taxon-name></italic>, <italic><tp:taxon-name><tp:taxon-name-part taxon-name-part-type="genus" reg="Antipathozoanthus">A.</tp:taxon-name-part><tp:taxon-name-part taxon-name-part-type="species" reg="remengesaui">remengesaui</tp:taxon-name-part></tp:taxon-name></italic>, <italic><tp:taxon-name><tp:taxon-name-part taxon-name-part-type="genus" reg="Antipathozoanthus">A.</tp:taxon-name-part><tp:taxon-name-part taxon-name-part-type="species" reg="cavernus">cavernus</tp:taxon-name-part></tp:taxon-name></italic>, <italic><tp:taxon-name><tp:taxon-name-part taxon-name-part-type="genus" reg="Antipathozoanthus">A.</tp:taxon-name-part><tp:taxon-name-part taxon-name-part-type="species" reg="hickmani">hickmani</tp:taxon-name-part></tp:taxon-name></italic>, and <italic><tp:taxon-name><tp:taxon-name-part taxon-name-part-type="genus" reg="Antipathozoanthus">A.</tp:taxon-name-part><tp:taxon-name-part taxon-name-part-type="species" reg="obscurus">obscurus</tp:taxon-name-part></tp:taxon-name></italic> have holotrichs in their column (<xref ref-type="bibr" rid="B27">Ocaña and Brito 2003</xref>; <xref ref-type="bibr" rid="B31">Reimer and Fujii 2010</xref>; <xref ref-type="bibr" rid="B20">Kise et al. 2017</xref>), while holotrichs were not observed in the column of <italic><tp:taxon-name><tp:taxon-name-part taxon-name-part-type="genus" reg="Antipathozoanthus">A.</tp:taxon-name-part><tp:taxon-name-part taxon-name-part-type="species" reg="tubus">tubus</tp:taxon-name-part></tp:taxon-name></italic> sp. nov.</p><p><italic><tp:taxon-name><tp:taxon-name-part taxon-name-part-type="genus" reg="Antipathozoanthus">Antipathozoanthus</tp:taxon-name-part></tp:taxon-name></italic> is a circumglobally distributed genus, as species have reported from the Indian, Pacific, and Atlantic Oceans (<xref ref-type="bibr" rid="B27">Ocaña and Brito 2003</xref>; <xref ref-type="bibr" rid="B41">Sinniger et al. 2010</xref>; <xref ref-type="bibr" rid="B31">Reimer and Fujii 2010</xref>; <xref ref-type="bibr" rid="B2">Bo et al. 2012</xref>; <xref ref-type="bibr" rid="B35">Reimer et al. 2014</xref>; <xref ref-type="bibr" rid="B20">Kise et al. 2017</xref>), with members living from shallow waters (<italic><tp:taxon-name><tp:taxon-name-part taxon-name-part-type="genus" reg="Antipathozoanthus">A.</tp:taxon-name-part><tp:taxon-name-part taxon-name-part-type="species" reg="obscurus">obscurus</tp:taxon-name-part></tp:taxon-name></italic> at 3 m depth; <xref ref-type="bibr" rid="B20">Kise et al. 2017</xref>) to mesophotic depths (153–169 m for <italic><tp:taxon-name><tp:taxon-name-part taxon-name-part-type="genus" reg="Antipathozoanthus">Antipathozoanthus</tp:taxon-name-part></tp:taxon-name></italic> sp. sensu <xref ref-type="bibr" rid="B36">Reimer et al. 2019</xref>). The most distinctive attributes of <italic><tp:taxon-name><tp:taxon-name-part taxon-name-part-type="genus" reg="Antipathozoanthus">A.</tp:taxon-name-part><tp:taxon-name-part taxon-name-part-type="species" reg="tubus">tubus</tp:taxon-name-part></tp:taxon-name></italic> sp. nov. are its substrate and habitat. <italic><tp:taxon-name><tp:taxon-name-part taxon-name-part-type="genus" reg="Antipathozoanthus">Antipathozoanthus</tp:taxon-name-part><tp:taxon-name-part taxon-name-part-type="species" reg="macaronesicus">macaronesicus</tp:taxon-name-part></tp:taxon-name></italic>, <italic><tp:taxon-name><tp:taxon-name-part taxon-name-part-type="genus" reg="Antipathozoanthus">A.</tp:taxon-name-part><tp:taxon-name-part taxon-name-part-type="species" reg="hickmani">hickmani</tp:taxon-name-part></tp:taxon-name></italic>, <tp:taxon-name><tp:taxon-name-part taxon-name-part-type="genus" reg="Antipathozoanthus">A.</tp:taxon-name-part><tp:taxon-name-part taxon-name-part-type="species" reg="remengesaui">remengesaui</tp:taxon-name-part></tp:taxon-name>, and <italic><tp:taxon-name><tp:taxon-name-part taxon-name-part-type="genus" reg="Antipathozoanthus">A.</tp:taxon-name-part><tp:taxon-name-part taxon-name-part-type="species" reg="cavernus">cavernus</tp:taxon-name-part></tp:taxon-name></italic> are found on antipatharians within the families <tp:taxon-name><tp:taxon-name-part taxon-name-part-type="family">Antipathidae</tp:taxon-name-part></tp:taxon-name> and <tp:taxon-name><tp:taxon-name-part taxon-name-part-type="family">Myriopathidae</tp:taxon-name-part></tp:taxon-name> (<xref ref-type="bibr" rid="B27">Ocaña and Brito 2003</xref>; <xref ref-type="bibr" rid="B31">Reimer and Fujii 2010</xref>; <xref ref-type="bibr" rid="B41">Sinniger et al. 2010</xref>; <xref ref-type="bibr" rid="B2">Bo et al. 2012</xref>; <xref ref-type="bibr" rid="B20">Kise et al. 2017</xref>), while <italic><tp:taxon-name><tp:taxon-name-part taxon-name-part-type="genus" reg="Antipathozoanthus">A.</tp:taxon-name-part><tp:taxon-name-part taxon-name-part-type="species" reg="obscurus">obscurus</tp:taxon-name-part></tp:taxon-name></italic> is directly attached to coral reef carbonate (<xref ref-type="bibr" rid="B20">Kise et al. 2017</xref>). On the other hand, <italic><tp:taxon-name><tp:taxon-name-part taxon-name-part-type="genus" reg="Antipathozoanthus">A.</tp:taxon-name-part><tp:taxon-name-part taxon-name-part-type="species" reg="tubus">tubus</tp:taxon-name-part></tp:taxon-name></italic> sp. nov. is the only species of the genus found to date on tubes of polychaetes. Four <italic><tp:taxon-name><tp:taxon-name-part taxon-name-part-type="genus" reg="Antipathozoanthus">Antipathozoanthus</tp:taxon-name-part></tp:taxon-name></italic> species are known from low light environments; <italic><tp:taxon-name><tp:taxon-name-part taxon-name-part-type="genus" reg="Antipathozoanthus">A.</tp:taxon-name-part><tp:taxon-name-part taxon-name-part-type="species" reg="macaronesicus">macaronesicus</tp:taxon-name-part></tp:taxon-name></italic>, <italic><tp:taxon-name><tp:taxon-name-part taxon-name-part-type="genus" reg="Antipathozoanthus">A.</tp:taxon-name-part><tp:taxon-name-part taxon-name-part-type="species" reg="remengesaui">remengesaui</tp:taxon-name-part></tp:taxon-name></italic>, and <italic><tp:taxon-name><tp:taxon-name-part taxon-name-part-type="genus" reg="Antipathozoanthus">A.</tp:taxon-name-part><tp:taxon-name-part taxon-name-part-type="species" reg="cavernus">cavernus</tp:taxon-name-part></tp:taxon-name></italic> have been found in cave entrances, and <italic><tp:taxon-name><tp:taxon-name-part taxon-name-part-type="genus" reg="Antipathozoanthus">A.</tp:taxon-name-part><tp:taxon-name-part taxon-name-part-type="species" reg="obscurus">obscurus</tp:taxon-name-part></tp:taxon-name></italic> is found in crevasses and/or coral reef caves (<xref ref-type="bibr" rid="B27">Ocaña and Brito 2003</xref>; <xref ref-type="bibr" rid="B20">Kise et al. 2017</xref>). On the other hand, the habitat of <italic><tp:taxon-name><tp:taxon-name-part taxon-name-part-type="genus" reg="Antipathozoanthus">A.</tp:taxon-name-part><tp:taxon-name-part taxon-name-part-type="species" reg="tubus">tubus</tp:taxon-name-part></tp:taxon-name></italic> sp. nov. is not a low-light environment, but the specimens were instead found on a polychaete tube attached to exposed rock.</p><p>Within <tp:taxon-name><tp:taxon-name-part taxon-name-part-type="family">Parazoanthidae</tp:taxon-name-part></tp:taxon-name>, until now, <italic><tp:taxon-name><tp:taxon-name-part taxon-name-part-type="genus" reg="Isozoanthus">Isozoanthus</tp:taxon-name-part><tp:taxon-name-part taxon-name-part-type="species" reg="altisulcatus">altisulcatus</tp:taxon-name-part></tp:taxon-name></italic> Carlgren, 1939 is the only species described as living on the tubes of polychaetes. However, several morphological differences exist between <italic><tp:taxon-name><tp:taxon-name-part taxon-name-part-type="genus" reg="Antipathozoanthus">A.</tp:taxon-name-part><tp:taxon-name-part taxon-name-part-type="species" reg="tubus">tubus</tp:taxon-name-part></tp:taxon-name></italic> sp. nov. and <italic><tp:taxon-name><tp:taxon-name-part taxon-name-part-type="genus" reg="Isozoanthus">I.</tp:taxon-name-part><tp:taxon-name-part taxon-name-part-type="species" reg="altisulcatus">altisulcatus</tp:taxon-name-part></tp:taxon-name></italic>. Capitular ridges are developed and conspicuous in <italic><tp:taxon-name><tp:taxon-name-part taxon-name-part-type="genus" reg="Isozoanthus">I.</tp:taxon-name-part><tp:taxon-name-part taxon-name-part-type="species" reg="altisulcatus">altisulcatus</tp:taxon-name-part></tp:taxon-name></italic>, whereas they are indiscernible in <italic><tp:taxon-name><tp:taxon-name-part taxon-name-part-type="genus" reg="Antipathozoanthus">A.</tp:taxon-name-part><tp:taxon-name-part taxon-name-part-type="species" reg="tubus">tubus</tp:taxon-name-part></tp:taxon-name></italic> sp. nov. The marginal teeth on the capitulum found in <italic><tp:taxon-name><tp:taxon-name-part taxon-name-part-type="genus" reg="Antipathozoanthus">A.</tp:taxon-name-part><tp:taxon-name-part taxon-name-part-type="species" reg="tubus">tubus</tp:taxon-name-part></tp:taxon-name></italic> sp. nov. were not observed in <italic><tp:taxon-name><tp:taxon-name-part taxon-name-part-type="genus" reg="Isozoanthus">I.</tp:taxon-name-part><tp:taxon-name-part taxon-name-part-type="species" reg="altisulcatus">altisulcatus</tp:taxon-name-part></tp:taxon-name></italic>. Although <xref ref-type="bibr" rid="B5">Carlgren (1939)</xref> did not describe the numbers of tentacles of <italic><tp:taxon-name><tp:taxon-name-part taxon-name-part-type="genus" reg="Isozoanthus">I.</tp:taxon-name-part><tp:taxon-name-part taxon-name-part-type="species" reg="altisulcatus">altisulcatus</tp:taxon-name-part></tp:taxon-name></italic>, the numbers of mesenteries are 34–42 (<xref ref-type="bibr" rid="B5">Carlgren 1939</xref>). As numbers of tentacles are known to be equal to the number of mesenteries (<xref ref-type="bibr" rid="B3">Bourne 1900</xref>), the number of tentacles of <italic><tp:taxon-name><tp:taxon-name-part taxon-name-part-type="genus" reg="Isozoanthus">I.</tp:taxon-name-part><tp:taxon-name-part taxon-name-part-type="species" reg="altisulcatus">altisulcatus</tp:taxon-name-part></tp:taxon-name></italic> is likely to be 34–42, which is greater than the number of tentacles of <italic><tp:taxon-name><tp:taxon-name-part taxon-name-part-type="genus" reg="Antipathozoanthus">A.</tp:taxon-name-part><tp:taxon-name-part taxon-name-part-type="species" reg="tubus">tubus</tp:taxon-name-part></tp:taxon-name></italic> sp. nov. (30–34).</p><p>Genetic distances of <abbrev xmlns:xlink="http://www.w3.org/1999/xlink" xlink:title="mitochondrial cytochrome oxidase subunit I" id="ABBRID0EIQBG" xlink:type="simple">COI</abbrev> sequence between <italic><tp:taxon-name><tp:taxon-name-part taxon-name-part-type="genus" reg="Antipathozoanthus">A.</tp:taxon-name-part><tp:taxon-name-part taxon-name-part-type="species" reg="tubus">tubus</tp:taxon-name-part></tp:taxon-name></italic> sp. nov. and other <italic><tp:taxon-name><tp:taxon-name-part taxon-name-part-type="genus" reg="Antipathozoanthus">Antipathozoanthus</tp:taxon-name-part></tp:taxon-name></italic> species can be considered as intra-generic differences based on previous comparisons of genetic distances (<xref ref-type="bibr" rid="B41">Sinniger et al. 2010</xref>). As well, <italic><tp:taxon-name><tp:taxon-name-part taxon-name-part-type="genus" reg="Antipathozoanthus">A.</tp:taxon-name-part><tp:taxon-name-part taxon-name-part-type="species" reg="tubus">tubus</tp:taxon-name-part></tp:taxon-name></italic> sp. nov. shared unique insertion/deletion patterns in <abbrev xmlns:xlink="http://www.w3.org/1999/xlink" xlink:title="mitochondrial 16S ribosomal DNA" id="ABBRID0ENRBG" xlink:type="simple">16S-rDNA</abbrev> sequences with other <italic><tp:taxon-name><tp:taxon-name-part taxon-name-part-type="genus" reg="Antipathozoanthus">Antipathozoanthus</tp:taxon-name-part></tp:taxon-name></italic> species. Thus, we consider that <italic><tp:taxon-name><tp:taxon-name-part taxon-name-part-type="genus" reg="Antipathozoanthus">A.</tp:taxon-name-part><tp:taxon-name-part taxon-name-part-type="species" reg="tubus">tubus</tp:taxon-name-part></tp:taxon-name></italic> sp. nov. should belong to the genus <italic><tp:taxon-name><tp:taxon-name-part taxon-name-part-type="genus" reg="Antipathozoanthus">Antipathozoanthus</tp:taxon-name-part></tp:taxon-name></italic> and does not warrant the erection of a new parazoanthid genus.</p></tp:treatment-sec><tp:treatment-sec sec-type="etymology" id="SECID0EKSBG"><title>Etymology.</title><p><italic><tp:taxon-name><tp:taxon-name-part taxon-name-part-type="genus" reg="Antipathozoanthus">Antipathozoanthus</tp:taxon-name-part><tp:taxon-name-part taxon-name-part-type="species" reg="tubus">tubus</tp:taxon-name-part></tp:taxon-name></italic> sp. nov. is named from the Latin <italic>tuba</italic>, as this species is found on polychaete tubes. The Japanese name is ‘Iwa-tsuno-sunaginchaku’.</p></tp:treatment-sec><ref-list><ref id="B9"><mixed-citation xmlns:xlink="http://www.w3.org/1999/xlink" xlink:type="simple"><person-group><name name-style="western"><surname>Díaz-Díaz</surname><given-names>OF</given-names></name><name name-style="western"><surname>Rozbaczylo</surname><given-names>N</given-names></name><name name-style="western"><surname>Sellanes</surname><given-names>J</given-names></name><name name-style="western"><surname>Tapia-Guerra</surname><given-names>JM</given-names></name></person-group> (<year>2020</year>) <article-title>A new species of <italic><tp:taxon-name><tp:taxon-name-part taxon-name-part-type="genus">Eunice</tp:taxon-name-part></tp:taxon-name></italic> Cuvier, 1817 (<tp:taxon-name><tp:taxon-name-part taxon-name-part-type="class">Polychaeta</tp:taxon-name-part></tp:taxon-name>: <tp:taxon-name><tp:taxon-name-part taxon-name-part-type="family">Eunicidae</tp:taxon-name-part></tp:taxon-name>) from the slope of the Desventuradas Islands and seamounts of the Nazca Ridge, southeastern Pacific Ocean.</article-title><source>Zootaxa</source><volume>4860</volume>(<issue>2</issue>): <fpage>211</fpage>–<lpage>226</lpage>. <ext-link xlink:type="simple" ext-link-type="doi" xlink:href="10.11646/zootaxa.4860.2.4">https://doi.org/10.11646/zootaxa.4860.2.4</ext-link></mixed-citation></ref><ref id="B20"><mixed-citation xmlns:xlink="http://www.w3.org/1999/xlink" xlink:type="simple"><person-group><name name-style="western"><surname>Kise</surname><given-names>H</given-names></name><name name-style="western"><surname>Fujii</surname><given-names>T</given-names></name><name name-style="western"><surname>Masucci</surname><given-names>G</given-names></name><name name-style="western"><surname>Biondi</surname><given-names>P</given-names></name><name name-style="western"><surname>Reimer</surname><given-names>JD</given-names></name></person-group> (<year>2017</year>) <article-title>Three new species and the molecular phylogeny of <italic><tp:taxon-name><tp:taxon-name-part taxon-name-part-type="genus">Antipathozoanthus</tp:taxon-name-part></tp:taxon-name></italic> from the Indo-Pacific Ocean (<tp:taxon-name><tp:taxon-name-part taxon-name-part-type="class">Anthozoa</tp:taxon-name-part></tp:taxon-name>, <tp:taxon-name><tp:taxon-name-part taxon-name-part-type="subclass">Hexacorallia</tp:taxon-name-part></tp:taxon-name>, <tp:taxon-name><tp:taxon-name-part taxon-name-part-type="order">Zoantharia</tp:taxon-name-part></tp:taxon-name>).</article-title><source>ZooKeys</source><volume>725</volume>: <fpage>97</fpage>–<lpage>122</lpage>. <ext-link xlink:type="simple" ext-link-type="doi" xlink:href="10.3897/zookeys.725.21006">https://doi.org/10.3897/zookeys.725.21006</ext-link></mixed-citation></ref><ref id="B27"><mixed-citation xmlns:xlink="http://www.w3.org/1999/xlink" xlink:type="simple"><person-group><name name-style="western"><surname>Ocaña</surname><given-names>O</given-names></name><name name-style="western"><surname>Brito</surname><given-names>A</given-names></name></person-group> (<year>2003</year>) <article-title>A review of <tp:taxon-name><tp:taxon-name-part taxon-name-part-type="family">Gerardiidae</tp:taxon-name-part></tp:taxon-name> (<tp:taxon-name><tp:taxon-name-part taxon-name-part-type="class">Anthozoa</tp:taxon-name-part></tp:taxon-name>: <tp:taxon-name><tp:taxon-name-part taxon-name-part-type="order">Zoantharia</tp:taxon-name-part></tp:taxon-name>) from the Macaronesian islands and the Mediterranean Sea with the description of a new species.</article-title><source>Revista de La Academia Canaria de Ciencias</source><volume>15</volume>: <fpage>159</fpage>–<lpage>189</lpage>.</mixed-citation></ref><ref id="B31"><mixed-citation xmlns:xlink="http://www.w3.org/1999/xlink" xlink:type="simple"><person-group><name name-style="western"><surname>Reimer</surname><given-names>JD</given-names></name><name name-style="western"><surname>Fujii</surname><given-names>T</given-names></name></person-group> (<year>2010</year>) <article-title>Four new species and one new genus of zoanthids (<tp:taxon-name><tp:taxon-name-part taxon-name-part-type="phylum">Cnidaria</tp:taxon-name-part></tp:taxon-name>, <tp:taxon-name><tp:taxon-name-part taxon-name-part-type="subclass">Hexacorallia</tp:taxon-name-part></tp:taxon-name>) from the Galápagos Islands.</article-title><source>ZooKeys</source><volume>42</volume>: <fpage>1</fpage>–<lpage>36</lpage>. <ext-link xlink:type="simple" ext-link-type="doi" xlink:href="10.3897/zookeys.42.378">https://doi.org/10.3897/zookeys.42.378</ext-link></mixed-citation></ref><ref id="B41"><mixed-citation xmlns:xlink="http://www.w3.org/1999/xlink" xlink:type="simple"><person-group><name name-style="western"><surname>Sinniger</surname><given-names>F</given-names></name><name name-style="western"><surname>Reimer</surname><given-names>JD</given-names></name><name name-style="western"><surname>Pawlowski</surname><given-names>J</given-names></name></person-group> (<year>2010</year>) <article-title>The <tp:taxon-name><tp:taxon-name-part taxon-name-part-type="family">Parazoanthidae</tp:taxon-name-part></tp:taxon-name> (<tp:taxon-name><tp:taxon-name-part taxon-name-part-type="subclass">Hexacorallia</tp:taxon-name-part></tp:taxon-name>: <tp:taxon-name><tp:taxon-name-part taxon-name-part-type="order">Zoantharia</tp:taxon-name-part></tp:taxon-name>) DNA taxonomy: description of two new genera.</article-title><source>Marine Biodiversity</source><volume>40</volume>: <fpage>57</fpage>–<lpage>70</lpage>. <ext-link xlink:type="simple" ext-link-type="doi" xlink:href="10.1007/s12526-009-0034-3">https://doi.org/10.1007/s12526-009-0034-3</ext-link></mixed-citation></ref><ref id="B2"><mixed-citation xmlns:xlink="http://www.w3.org/1999/xlink" xlink:type="simple"><person-group><name name-style="western"><surname>Bo</surname><given-names>M</given-names></name><name name-style="western"><surname>Lavorato</surname><given-names>A</given-names></name><name name-style="western"><surname>DiCamillo</surname><given-names>CG</given-names></name><name name-style="western"><surname>Poliseno</surname><given-names>A</given-names></name><name name-style="western"><surname>Baquero</surname><given-names>A</given-names></name><name name-style="western"><surname>Bavestrello</surname><given-names>G</given-names></name><name name-style="western"><surname>Irei</surname><given-names>Y</given-names></name><name name-style="western"><surname>Reimer</surname><given-names>JD</given-names></name></person-group> (<year>2012</year>) <article-title>Black coral assemblages from Machalilla National Park (Ecuador).</article-title><source>Pacific Science</source><volume>66</volume>: <fpage>63</fpage>–<lpage>81</lpage>. <ext-link xlink:type="simple" ext-link-type="doi" xlink:href="10.2984/66.1.4">https://doi.org/10.2984/66.1.4</ext-link></mixed-citation></ref><ref id="B35"><mixed-citation xmlns:xlink="http://www.w3.org/1999/xlink" xlink:type="simple"><person-group><name name-style="western"><surname>Reimer</surname><given-names>JD</given-names></name><name name-style="western"><surname>Uyeno</surname><given-names>D</given-names></name><name name-style="western"><surname>Berumen</surname><given-names>ML.</given-names></name></person-group> (<year>2014</year>) First records of <tp:taxon-name><tp:taxon-name-part taxon-name-part-type="family">Parazoanthidae</tp:taxon-name-part></tp:taxon-name> and <tp:taxon-name><tp:taxon-name-part taxon-name-part-type="family">Microzoanthidae</tp:taxon-name-part></tp:taxon-name> (<tp:taxon-name><tp:taxon-name-part taxon-name-part-type="class">Anthozoa</tp:taxon-name-part></tp:taxon-name>: <tp:taxon-name><tp:taxon-name-part taxon-name-part-type="subclass">Hexacorallia</tp:taxon-name-part></tp:taxon-name>: <tp:taxon-name><tp:taxon-name-part taxon-name-part-type="order">Zoantharia</tp:taxon-name-part></tp:taxon-name>) from the Red Sea. Marine Biodiversity Records 7: e7. <ext-link xlink:type="simple" ext-link-type="doi" xlink:href="10.1017/S1755267214000025">https://doi.org/10.1017/S1755267214000025</ext-link></mixed-citation></ref><ref id="B36"><mixed-citation xmlns:xlink="http://www.w3.org/1999/xlink" xlink:type="simple"><person-group><name name-style="western"><surname>Reimer</surname><given-names>JD</given-names></name><name name-style="western"><surname>Kise</surname><given-names>H</given-names></name><name name-style="western"><surname>Santos</surname><given-names>MEA</given-names></name><name name-style="western"><surname>Lindsay</surname><given-names>DJ</given-names></name><name name-style="western"><surname>Pyle</surname><given-names>RL</given-names></name><name name-style="western"><surname>Copus</surname><given-names>JM</given-names></name><name name-style="western"><surname>Bowen</surname><given-names>BW</given-names></name><name name-style="western"><surname>Nonaka</surname><given-names>M</given-names></name><name name-style="western"><surname>Higashiji</surname><given-names>T</given-names></name><name name-style="western"><surname>Benayahu</surname><given-names>Y</given-names></name></person-group> (<year>2019</year>) Exploring the biodiversity of understudied benthic taxa at mesophotic and deeper depths: examples from the order <tp:taxon-name><tp:taxon-name-part taxon-name-part-type="order">Zoantharia</tp:taxon-name-part></tp:taxon-name> (<tp:taxon-name><tp:taxon-name-part taxon-name-part-type="class">Anthozoa</tp:taxon-name-part></tp:taxon-name>: <tp:taxon-name><tp:taxon-name-part taxon-name-part-type="subclass">Hexacorallia</tp:taxon-name-part></tp:taxon-name>). Frontiers in Marine Science 6: e305. <ext-link xlink:type="simple" ext-link-type="doi" xlink:href="10.3389/fmars.2019.00305">https://doi.org/10.3389/fmars.2019.00305</ext-link></mixed-citation></ref><ref id="B5"><mixed-citation xmlns:xlink="http://www.w3.org/1999/xlink" xlink:type="simple"><person-group><name name-style="western"><surname>Carlgren</surname><given-names>O</given-names></name></person-group> (<year>1939</year>) <article-title><tp:taxon-name><tp:taxon-name-part taxon-name-part-type="order">Actiniaria</tp:taxon-name-part></tp:taxon-name>, <tp:taxon-name><tp:taxon-name-part taxon-name-part-type="order">Zoantharia</tp:taxon-name-part></tp:taxon-name>, and Madreporaria.</article-title><source>The Zoology of Iceland</source><volume>2</volume>: <fpage>1</fpage>–<lpage>20</lpage>.</mixed-citation></ref><ref id="B3"><mixed-citation xmlns:xlink="http://www.w3.org/1999/xlink" xlink:type="simple"><person-group><name name-style="western"><surname>Bourne</surname><given-names>GC</given-names></name></person-group> (<year>1900</year>) <source>The <tp:taxon-name><tp:taxon-name-part taxon-name-part-type="class">Anthozoa</tp:taxon-name-part></tp:taxon-name>. In: Lankester R (Ed.) A treatise on zoology. Part II. The <tp:taxon-name><tp:taxon-name-part taxon-name-part-type="phylum">Porifera</tp:taxon-name-part></tp:taxon-name> and Coelentera.</source><publisher-name>Adam &amp; Charles Black</publisher-name>, <publisher-loc>London</publisher-loc>, <size units="page">84 pp</size>.</mixed-citation></ref></ref-list></tp:taxon-treatment>
